# Supplementary material for: Isolation of four serotypes of epizootic hemorrhagic disease virus from Culicoides spp. and their associated infections in cattle in Yunnan, China
Source: mSphere. 2025 Jul 31;10(8):e00274-25. doi: 10.1128/msphere.00274-25 (PMC12379597; doi:10.1128/msphere.00274-25)
Supplement: Table S1 — Information of all virus strains used in phylogenetic analysis. [file msphere.00274-25-s0002.xlsx]

## Sheet: Sheet1
Table S1 Information of all virus strains used in phylogenetic analysis.
Serotype	Strain	Year	Country	Species isolated from	GenBank accession no.
					Seg-1 (VP1)	Seg-2 (VP2)	Seg-3 (VP3)	Seg-4 (VP4)	Seg-5 (NS1)	Seg-6 (VP5)	Seg-7 (VP7)	Seg-8 (NS2)	Seg-9 (VP6)	Seg-10 (NS3)
EHDV-1	EHD1/USA1972/72-72B	1972	USA	cattle	KU140726	KU140750	KU140774	KU140798	KU140822	KU140846	KU140894	KU140870	KU140902	KU140942
EHDV-1	IbAr22619	1967	Nigeria	Culicoides spp.	AM745007	AM745008	AM745009	AM745010	AM745011	AM745012	AM745013	AM745014	AM745015	AM745016
EHDV-1	ON-6/E/10	2010	Japan	Bos taurus		LC202949	LC202971			LC202960
EHDV-1	Kawanabe 525	1985	Japan	Bos taurus	LC552734			LC552735	LC552736		LC552737	LC552738	LC552739	LC552740
EHDV-1	6010	2011	France	cattle		JX965387
EHDV-1	EHDV-1/AUS1995/02	1995	Australia	cattle		HM156728
EHDV-1	OV202	2015	USA	Odocoileus virginianus	MF688826	MF688827	MF688828	MF688829	MF688833	MF688830	MF688832	MF688834	MF688831	MF688835
EHDV-1	YNV/KM3	2019	China	Culicoides spp.	OM953791	OM953792	OM953793	OM953794	OM953795	OM953796	OM953797	OM953798	OM953799	OM953800
EHDV-2	AUS1979/01 (CSIRO 439)	1979	Australia	Sentinel cattle	AM744987	AM744988	AM744989	AM744990	AM744991	AM744992	AM744993	AM744994	AM744995	AM744996
EHDV-2	CAN1962/01 (Alberta)	1962	Canada:Alberta	White-tailed deer	AM744997	AM744998	AM744999	AM745000	AM745001	AM745002	AM745003	AM745004	AM745005	AM745006
EHDV-2	CC 126-00	2000	USA	white-tailed deer	HM636897	HM636898	HM636899	HM636900	HM636901	HM636902	HM636903	HM636904	HM636905	HM636906
EHDV-2	EHDV2/14.01(2786)	2014	France	cattle		KT246299
EHDV-2	4976	2011	France	cattle		JX965386
EHDV-2	Ibaraki BK13	1997	Japan	cattle	KM509050	KM509051	KM509052	KM509053	KM509054	KM509055	KM509056	KM509057	KM509058	KM509059
EHDV-2	KS-8/E/13	2013	Japan	Bos taurus	LC599911	LC202952	LC202974	LC599912	LC599913	LC202963	LC599914	LC599915	LC599916	LC599917
EHDV-4	NIG1968/01 (IbAr 33853)	1968	Nigeria	Culicoides spp.	AM745017	AM745018	AM745019	AM745020	AM745021	AM745022	AM745023	AM745024	AM745025	AM745026
EHDV-5	AUS1977/01 (CSIRO 157)	1977	Australia	Sentinel cattle	AM745027	AM745028	AM745029	AM745030	AM745031	AM745032	AM745033	AM745034	AM745035	AM745036
EHDV-5	ON-11/E/16	2016	Japan	Bos taurus	LC757713	LC757714	LC757715	LC757716	LC757717	LC757718	LC757719	LC757720	LC757721	LC757722
EHDV-6	BAR1983/01 (318)	1983	Bahrain	cattle	AM745067	AM745068	AM745069	AM745070	AM745071	AM745072	AM745073	AM745074	AM745075	AM745076
EHDV-6	AUS1981/07 (CSIRO 753)	1981	Australia	cattle	AM745037	AM745038	AM745039	AM745040	AM745041	AM745042	AM745043	AM745044	AM745045	AM745046
EHDV-6	OV208	2016	USA	White-tailed deer	MG886400	MG886401	MG886402	MG886403	MG886407	MG886404	MG886406	MG886408	MG886405	MG886409
EHDV-6	Trinidad/EHDV-6/2013 (TAT2013-02)	2013	Trinidad and Tobago	bovine	MK919254	MK919255	MK919256	MK919257	MK919258	MK919259	MK919260	MK919261	MK919262	MK919263
EHDV-6	EHDV6/Guadeloupe/5124	2010	France	bovine		HQ848380
EHDV-6	ON-3/E/14	2014	Japan	Bos taurus	LC757723	LC757724	LC757725	LC757726	LC757727	LC757728	LC757729	LC757730	LC757731	LC757732
EHDV-6	EHVD-6/ISR-4487/15	2015	Israel	bovine		KU523923
EHDV-6	EHDV6/09.01	2009	France	bovine		HQ848379
EHDV-6	EHDV-6/MOR2006/05 (A113/06 1)	2006	Morocco	cattle		HM156730
EHDV-6	EHDV-6/ALG2006/02 (R10/06-1)	2006	Algeria	cattle		HM156729
EHDV-6	Tunisia 2577	2006	Tunisia	bovine		KC986822	KC986825			KC986823	KC986824			KC986826
EHDV-6	M44/96	1996	South Africa	Bos taurus (cow)	HM636907	HM636908	HM636909	HM636910	HM636911	HM636912	HM636913	HM636914	HM636915	HM636916
EHDV-7	KSB-14/E/97	1997	Japan	Bos taurus	LC552741	LC202943	LC202965	LC552742	LC552743	LC202954	LC552744	LC552745	LC552746	LC552747
EHDV-7	AUS1981/06 (CSIRO 775)	1981	Australia	Sentinel Cattle	AM745047	AM745048	AM745049	AM745050	AM745051	AM745052	AM745053	AM745054	AM745055	AM745056
EHDV-7	YN09-04	2013	China	cattle	MK656453	MK656454	MK656455	MK656456	MK656457	MK656458	MK656459	MK656460	MK656461	MK656462
EHDV-7	ISR2006/04	2006	Israel	cattle	KM391733	KM391729	KM391749	KM391728	KM391752	KM391726	KM391750	KM391735	KM391738	KM391731
EHDV-7	YNV/03-2	2020	China	Culicoides orientalis	OM953813	OM953814	OM953815	OM953816	OM953817	OM953818	OM953819	OM953820	OM953821	OM953822
EHDV-7	FO-1/E/16	2016	Japan	Bos taurus	LC599904	LC552731	LC552732	LC599905	LC599906	LC552733	LC599907	LC599908	LC599909	LC599910
EHDV-8	AUS1982/06 (CPR 3961A)	1982	Australia	Sentinel Cattle	AM745057	AM745058	AM745059	AM745060	AM745061	AM745062	AM745063	AM745064	AM745065	AM745066
EHDV-10	ON-4/B/98	1998	Japan	Bos taurus	LC552748	LC202944	LC202966	LC552749	LC552750	LC202955	LC552751	LC552752	LC552753	LC552754
EHDV-10	JC13C673	2013	China	Culicoides spp.	MT013314	MT013315	MT013316	MT013317	MT013318	MT013319	MT013320	MT013321	MT013322	MT013323
EHDV-10	JC13C644	2013	China	Culicoides spp.	MT013324	MT013325	MT013326	MT013327	MT013328	MT013329	MT013330	MT013331	MT013332	MT013333
Novel	YNDH/V079/2018	2018	China	cattle		MN418446	MN418447
Note: “-”, Not available.
