# Supplementary material for: Isolation of four serotypes of epizootic hemorrhagic disease virus from Culicoides spp. and their associated infections in cattle in Yunnan, China
Source: mSphere. 2025 Jul 31;10(8):e00274-25. doi: 10.1128/msphere.00274-25 (PMC12379597; doi:10.1128/msphere.00274-25)
Supplement: Table S4 — Matrix of Seg-3/VP3 pairwise identity percentages of nucleotides and amino acids between different strains of EHDV. [file msphere.00274-25-s0005.xlsx]

## Sheet: Sheet1
Table S4 Matrix of Seg-3/VP3 pairwise identity percentages of nucleotide (lower left) and amino acid (upper right) between different strains of EHDV.
Serial Number	Serotype	Strains	1	2	3	4	5	6	7	8	9	10	11	12	13	14	15	16	17	18	19	20	21	22	23	24	25	26	27	28	29	30	31	32
1	EHDV-1	JH24C022*	-	0.995	0.995	0.993	0.996	0.996	0.994	0.993	0.992	0.997	0.995	0.992	0.994	0.994	0.994	0.995	0.994	0.996	0.989	0.996	0.995	0.994	0.956	0.961	0.965	0.967	0.959	0.964	0.965	0.995	0.966	0.966
2	EHDV-5	SZ23C107*	0.908	-	0.997	0.995	0.992	0.998	0.996	0.995	0.994	0.993	0.997	0.994	0.996	0.996	0.996	0.995	0.996	0.996	0.987	0.996	0.993	0.996	0.958	0.963	0.967	0.969	0.962	0.966	0.967	0.995	0.968	0.966
3	EHDV-6	MS23C056*	0.904	0.96	-	0.995	0.992	0.998	0.996	0.995	0.994	0.993	0.997	0.994	0.996	0.996	0.996	0.995	0.996	0.996	0.987	0.996	0.993	0.996	0.956	0.961	0.965	0.967	0.959	0.964	0.965	0.995	0.966	0.966
4	EHDV-7	JH24C130*	0.91	0.947	0.943	-	0.989	0.996	0.996	0.993	0.992	0.991	0.995	0.992	0.998	0.994	0.998	0.993	0.994	0.994	0.986	0.994	0.991	0.994	0.956	0.961	0.965	0.965	0.959	0.966	0.967	0.995	0.968	0.963
5	EHDV-1	YNV/KM3	0.978	0.91	0.909	0.913	-	0.993	0.991	0.989	0.988	0.994	0.992	0.988	0.991	0.991	0.991	0.992	0.991	0.993	0.987	0.993	0.992	0.991	0.956	0.962	0.966	0.968	0.961	0.965	0.966	0.992	0.967	0.966
6	EHDV-7	YN09-04	0.91	0.98	0.967	0.954	0.913	-	0.997	0.996	0.995	0.994	0.998	0.995	0.997	0.997	0.997	0.996	0.997	0.997	0.988	0.997	0.994	0.997	0.957	0.962	0.966	0.968	0.961	0.965	0.966	0.996	0.967	0.965
7	EHDV-7	YNV/03-2	0.908	0.979	0.964	0.953	0.911	0.993	-	0.994	0.993	0.992	0.996	0.993	0.997	0.995	0.997	0.994	0.995	0.995	0.986	0.995	0.992	0.995	0.956	0.961	0.965	0.967	0.959	0.966	0.967	0.994	0.968	0.965
8	EHDV-10	JC13C644	0.907	0.959	0.954	0.954	0.91	0.963	0.963	-	0.998	0.991	0.995	0.992	0.994	0.994	0.994	0.993	0.996	0.994	0.985	0.994	0.991	0.995	0.955	0.958	0.963	0.965	0.957	0.962	0.963	0.993	0.964	0.962
9	EHDV-10	JC13C673	0.907	0.959	0.953	0.954	0.91	0.963	0.963	0.999	-	0.989	0.994	0.992	0.993	0.993	0.993	0.992	0.995	0.993	0.984	0.993	0.989	0.994	0.954	0.957	0.962	0.964	0.956	0.961	0.962	0.992	0.963	0.961
10	EHDV-1	ON-6/E/10	0.981	0.91	0.907	0.911	0.988	0.912	0.911	0.909	0.908	-	0.993	0.989	0.992	0.992	0.992	0.993	0.992	0.994	0.987	0.994	0.993	0.992	0.954	0.958	0.963	0.965	0.957	0.962	0.963	0.993	0.964	0.964
11	EHDV-2	Ibaraki_BK13	0.921	0.962	0.956	0.958	0.924	0.966	0.965	0.965	0.965	0.922	-	0.994	0.996	0.996	0.996	0.995	0.996	0.996	0.987	0.996	0.993	0.996	0.956	0.961	0.965	0.967	0.959	0.964	0.965	0.995	0.966	0.964
12	EHDV-2	KS-8/E/13	0.905	0.942	0.936	0.939	0.908	0.948	0.949	0.947	0.946	0.906	0.964	-	0.993	0.993	0.993	0.992	0.993	0.993	0.984	0.993	0.989	0.993	0.953	0.957	0.962	0.964	0.956	0.961	0.962	0.992	0.963	0.961
13	EHDV-5	ON-11/E/16	0.912	0.953	0.948	0.988	0.916	0.96	0.959	0.959	0.959	0.914	0.963	0.945	-	0.995	1	0.994	0.995	0.995	0.986	0.995	0.992	0.995	0.957	0.962	0.966	0.966	0.961	0.967	0.968	0.994	0.969	0.964
14	EHDV-6	ON-3/E/14	0.905	0.962	0.981	0.946	0.907	0.967	0.965	0.955	0.954	0.906	0.958	0.938	0.951	-	0.995	0.994	0.995	0.995	0.986	0.995	0.992	0.995	0.957	0.962	0.966	0.968	0.961	0.965	0.966	0.994	0.967	0.963
15	EHDV-7	FO-1/E/16	0.908	0.95	0.945	0.992	0.912	0.956	0.955	0.955	0.954	0.91	0.96	0.942	0.99	0.947	-	0.994	0.995	0.995	0.986	0.995	0.992	0.995	0.957	0.962	0.966	0.966	0.961	0.967	0.968	0.994	0.969	0.964
16	EHDV-7	KSB-14/E/97	0.914	0.934	0.929	0.933	0.92	0.936	0.935	0.938	0.938	0.917	0.949	0.93	0.937	0.933	0.932	-	0.994	0.996	0.987	0.996	0.993	0.994	0.955	0.959	0.964	0.966	0.958	0.963	0.964	0.995	0.965	0.963
17	EHDV-10	ON-4/B/98	0.911	0.963	0.955	0.96	0.912	0.968	0.969	0.983	0.983	0.912	0.972	0.95	0.966	0.958	0.962	0.944	-	0.995	0.986	0.995	0.992	0.996	0.955	0.959	0.964	0.966	0.958	0.963	0.964	0.994	0.965	0.963
18	EHDV-5	AUS1977/01_CSIRO_157	0.907	0.93	0.923	0.923	0.909	0.932	0.93	0.931	0.931	0.909	0.94	0.922	0.927	0.922	0.923	0.937	0.936	-	0.988	0.997	0.994	0.995	0.955	0.959	0.964	0.966	0.958	0.963	0.964	0.996	0.965	0.963
19	EHDV-2	AUS1979/01_CSIRO_439	0.904	0.927	0.918	0.92	0.906	0.929	0.928	0.928	0.928	0.907	0.939	0.921	0.927	0.92	0.922	0.932	0.933	0.958	-	0.988	0.987	0.986	0.951	0.955	0.959	0.962	0.954	0.958	0.959	0.988	0.961	0.958
20	EHDV-6	AUS1981/07_CSIRO_753	0.907	0.929	0.923	0.924	0.91	0.931	0.93	0.932	0.932	0.909	0.941	0.924	0.928	0.921	0.923	0.938	0.937	0.987	0.959	-	0.994	0.995	0.955	0.959	0.964	0.966	0.958	0.963	0.964	0.996	0.965	0.963
21	EHDV-7	AUS1981/06_CSIRO_775	0.907	0.924	0.916	0.919	0.908	0.926	0.925	0.927	0.926	0.908	0.937	0.923	0.924	0.918	0.923	0.93	0.933	0.963	0.958	0.965	-	0.992	0.956	0.961	0.963	0.965	0.959	0.962	0.963	0.993	0.964	0.962
22	EHDV-8	AUS1982/06_CPR_3961A	0.914	0.962	0.958	0.955	0.916	0.965	0.964	0.97	0.97	0.916	0.971	0.951	0.962	0.958	0.957	0.94	0.973	0.934	0.93	0.936	0.929	-	0.955	0.959	0.964	0.966	0.958	0.963	0.964	0.994	0.965	0.963
23	EHDV-1	EHD1/USA1972/72-72B	0.807	0.805	0.805	0.801	0.807	0.807	0.804	0.803	0.803	0.805	0.809	0.801	0.803	0.807	0.802	0.802	0.805	0.8	0.797	0.8	0.798	0.804	-	0.993	0.983	0.983	0.991	0.982	0.983	0.954	0.984	0.948
24	EHDV-2	CC_126-00	0.809	0.81	0.807	0.804	0.809	0.81	0.807	0.806	0.806	0.807	0.811	0.803	0.806	0.808	0.805	0.802	0.807	0.802	0.801	0.801	0.801	0.807	0.973	-	0.989	0.989	0.997	0.988	0.989	0.958	0.991	0.952
25	EHDV-1	IbAr22619	0.808	0.8	0.804	0.798	0.809	0.803	0.8	0.797	0.797	0.805	0.803	0.799	0.8	0.802	0.799	0.805	0.799	0.8	0.797	0.801	0.801	0.799	0.927	0.924	-	0.995	0.987	0.994	0.995	0.963	0.996	0.954
26	EHDV-4	NIG1968/01_IbAr_33853	0.805	0.8	0.802	0.798	0.807	0.804	0.801	0.795	0.795	0.803	0.802	0.797	0.799	0.803	0.799	0.804	0.798	0.803	0.799	0.803	0.8	0.798	0.925	0.92	0.971	-	0.987	0.994	0.995	0.965	0.996	0.956
27	EHDV-2	CAN1962/01	0.812	0.808	0.806	0.802	0.811	0.809	0.805	0.805	0.804	0.809	0.811	0.802	0.804	0.807	0.803	0.802	0.806	0.803	0.8	0.801	0.799	0.805	0.98	0.978	0.93	0.927	-	0.986	0.987	0.957	0.988	0.951
28	EHDV-6	BAR1983/01_318	0.808	0.798	0.8	0.799	0.807	0.798	0.796	0.793	0.793	0.805	0.802	0.798	0.798	0.802	0.8	0.802	0.796	0.792	0.792	0.792	0.795	0.797	0.92	0.915	0.944	0.94	0.919	-	0.996	0.962	0.997	0.956
29	EHDV-6	M44/96	0.809	0.801	0.804	0.801	0.812	0.805	0.804	0.8	0.8	0.811	0.807	0.803	0.803	0.805	0.802	0.804	0.801	0.802	0.8	0.802	0.803	0.803	0.917	0.914	0.94	0.937	0.919	0.96	-	0.963	0.998	0.957
30	EHDV-6	Trinidad/EHDV-6/2013	0.901	0.922	0.916	0.917	0.902	0.921	0.921	0.923	0.922	0.903	0.932	0.913	0.919	0.915	0.915	0.931	0.928	0.971	0.945	0.977	0.951	0.923	0.799	0.8	0.802	0.804	0.801	0.796	0.803	-	0.964	0.962
31	EHDV-7	ISR2006/04	0.814	0.804	0.808	0.803	0.814	0.808	0.806	0.801	0.8	0.812	0.808	0.803	0.805	0.807	0.804	0.806	0.803	0.801	0.799	0.801	0.804	0.805	0.92	0.914	0.946	0.942	0.92	0.965	0.967	0.801	-	0.956
32	EHDV-X	YNDH/V079/2018	0.804	0.802	0.802	0.805	0.8	0.809	0.809	0.798	0.797	0.8	0.8	0.799	0.804	0.803	0.801	0.799	0.8	0.799	0.798	0.799	0.798	0.798	0.787	0.79	0.787	0.792	0.789	0.788	0.789	0.801	0.791	-
* The three strains isolated in this study.
