# Supplementary material for: Isolation of four serotypes of epizootic hemorrhagic disease virus from Culicoides spp. and their associated infections in cattle in Yunnan, China
Source: mSphere. 2025 Jul 31;10(8):e00274-25. doi: 10.1128/msphere.00274-25 (PMC12379597; doi:10.1128/msphere.00274-25)
Supplement: Table S5 — Matrix of Seg-2/VP2 pairwise identity percentages of nucleotides and amino acids between different strains of EHDV. [file msphere.00274-25-s0006.xlsx]

## Sheet: Sheet1
Table S5 Matrix of Seg-2&VP2 pairwise identity percentages of nucleotide (lower left) and amino acid (upper right) between different strains of EHDV.
Serial Number	Serotype	Strains	1	2	3	4	5	6	7	8	9	10	11	12	13	14	15	16	17	18	19	20	21	22	23	24	25	26	27	28	29	30	31	32	33	34	35	36	37	38	39	40	41	42	43	44
1	EHDV-1	JH24C022*	-	0.832	0.74	0.843	0.754	0.816	0.823	0.976	0.335	0.34	0.328	0.339	0.34	0.325	0.328	0.31	0.33	0.329	0.329	0.345	0.339	0.34	0.339	0.339	0.339	0.337	0.339	0.344	0.34	0.34	0.34	0.34	0.33	0.323	0.328	0.335	0.328	0.331	0.331	0.347	0.342	0.338	0.341	0.408
2	EHDV-1	EHDV-1/6010	0.766	-	0.755	0.926	0.765	0.884	0.901	0.831	0.328	0.329	0.323	0.33	0.331	0.322	0.322	0.319	0.331	0.335	0.33	0.348	0.34	0.341	0.344	0.34	0.341	0.338	0.34	0.347	0.343	0.343	0.341	0.339	0.33	0.327	0.332	0.329	0.328	0.329	0.33	0.336	0.338	0.336	0.337	0.406
3	EHDV-1	EHDV-1/AUS1995/02	0.711	0.719	-	0.757	0.966	0.741	0.759	0.739	0.328	0.334	0.32	0.326	0.328	0.317	0.319	0.324	0.32	0.326	0.319	0.342	0.328	0.328	0.338	0.328	0.334	0.327	0.327	0.341	0.339	0.338	0.328	0.327	0.329	0.323	0.328	0.33	0.328	0.329	0.33	0.349	0.339	0.337	0.338	0.395
4	EHDV-1	IbAr22619	0.771	0.848	0.726	-	0.77	0.917	0.929	0.837	0.327	0.329	0.316	0.326	0.327	0.315	0.317	0.318	0.337	0.34	0.338	0.348	0.336	0.337	0.342	0.336	0.34	0.334	0.336	0.347	0.339	0.341	0.337	0.335	0.326	0.323	0.324	0.326	0.324	0.327	0.328	0.341	0.34	0.338	0.338	0.398
5	EHDV-1	ON-6/E/10	0.718	0.724	0.956	0.731	-	0.748	0.764	0.756	0.326	0.332	0.322	0.325	0.327	0.319	0.321	0.322	0.325	0.33	0.324	0.346	0.33	0.33	0.341	0.33	0.337	0.328	0.329	0.345	0.342	0.343	0.33	0.331	0.328	0.324	0.327	0.336	0.327	0.328	0.329	0.351	0.344	0.342	0.343	0.396
6	EHDV-1	OV202_USA	0.76	0.827	0.72	0.87	0.72	-	0.968	0.816	0.329	0.328	0.317	0.329	0.33	0.317	0.317	0.317	0.331	0.336	0.33	0.347	0.334	0.334	0.343	0.334	0.341	0.332	0.333	0.346	0.339	0.342	0.334	0.335	0.327	0.321	0.326	0.324	0.325	0.325	0.326	0.342	0.334	0.334	0.334	0.396
7	EHDV-1	EHD1/USA1972/72-72B	0.759	0.837	0.725	0.886	0.724	0.959	-	0.821	0.334	0.334	0.32	0.335	0.336	0.319	0.32	0.32	0.332	0.337	0.331	0.349	0.336	0.336	0.345	0.336	0.341	0.334	0.336	0.348	0.343	0.344	0.336	0.337	0.328	0.326	0.327	0.329	0.326	0.328	0.329	0.346	0.341	0.339	0.339	0.398
8	EHDV-1	YNV/KM3	0.962	0.763	0.705	0.768	0.713	0.758	0.755	-	0.337	0.34	0.33	0.341	0.342	0.327	0.328	0.307	0.33	0.327	0.329	0.347	0.34	0.341	0.341	0.34	0.341	0.338	0.34	0.346	0.342	0.342	0.341	0.341	0.328	0.321	0.326	0.335	0.326	0.327	0.327	0.35	0.342	0.338	0.341	0.408
9	EHDV-2	EHDV2/14.01(2786)	0.46	0.463	0.449	0.465	0.449	0.454	0.456	0.46	-	0.912	0.721	0.922	0.918	0.72	0.72	0.319	0.324	0.326	0.325	0.319	0.297	0.296	0.309	0.296	0.308	0.296	0.296	0.322	0.307	0.31	0.296	0.296	0.668	0.669	0.667	0.679	0.667	0.67	0.671	0.315	0.667	0.668	0.668	0.312
10	EHDV-2	EHDV-2/4976	0.461	0.47	0.456	0.469	0.457	0.459	0.464	0.461	0.885	-	0.734	0.923	0.921	0.733	0.735	0.318	0.326	0.329	0.328	0.324	0.304	0.303	0.313	0.303	0.311	0.301	0.303	0.325	0.311	0.313	0.303	0.304	0.674	0.673	0.673	0.693	0.672	0.676	0.677	0.323	0.671	0.671	0.672	0.316
11	EHDV-2	AUS1979/01_CSIRO_439	0.467	0.466	0.454	0.464	0.46	0.464	0.466	0.464	0.703	0.711	-	0.738	0.738	0.969	0.961	0.317	0.34	0.345	0.336	0.324	0.314	0.314	0.316	0.313	0.313	0.313	0.314	0.326	0.316	0.317	0.314	0.313	0.683	0.688	0.682	0.693	0.684	0.686	0.688	0.32	0.68	0.68	0.683	0.324
12	EHDV-2	CAN1962/01	0.458	0.466	0.448	0.465	0.45	0.457	0.462	0.459	0.91	0.903	0.709	-	0.989	0.736	0.737	0.32	0.332	0.335	0.332	0.325	0.307	0.306	0.315	0.306	0.313	0.306	0.306	0.328	0.316	0.315	0.306	0.307	0.678	0.676	0.679	0.693	0.674	0.676	0.677	0.326	0.682	0.682	0.683	0.314
13	EHDV-2	CC_126-00	0.459	0.466	0.447	0.464	0.45	0.458	0.463	0.46	0.89	0.885	0.709	0.971	-	0.736	0.737	0.32	0.332	0.334	0.332	0.326	0.305	0.304	0.316	0.304	0.314	0.304	0.304	0.329	0.318	0.316	0.304	0.305	0.677	0.675	0.678	0.694	0.673	0.675	0.676	0.323	0.679	0.679	0.68	0.316
14	EHDV-2	Ibaraki_BK13	0.463	0.466	0.455	0.463	0.461	0.464	0.466	0.459	0.7	0.71	0.955	0.706	0.705	-	0.981	0.322	0.342	0.345	0.34	0.321	0.312	0.312	0.314	0.311	0.312	0.311	0.312	0.323	0.315	0.316	0.312	0.311	0.679	0.685	0.678	0.69	0.682	0.683	0.685	0.319	0.674	0.674	0.677	0.324
15	EHDV-2	KS-8/E/13	0.466	0.467	0.456	0.463	0.462	0.462	0.465	0.462	0.701	0.711	0.93	0.706	0.707	0.958	-	0.321	0.336	0.341	0.334	0.32	0.31	0.31	0.313	0.309	0.311	0.309	0.31	0.322	0.313	0.314	0.31	0.309	0.678	0.679	0.677	0.696	0.676	0.679	0.681	0.319	0.673	0.673	0.676	0.323
16	EHDV-2	NIG1968/01_IbAr_33853	0.456	0.458	0.46	0.46	0.457	0.462	0.465	0.454	0.431	0.437	0.448	0.432	0.433	0.448	0.443	-	0.631	0.632	0.634	0.345	0.341	0.341	0.345	0.341	0.345	0.342	0.341	0.346	0.345	0.35	0.341	0.339	0.324	0.322	0.325	0.321	0.324	0.325	0.326	0.35	0.326	0.328	0.329	0.323
17	EHDV-5	SZ23C107*	0.469	0.465	0.461	0.469	0.468	0.464	0.469	0.464	0.433	0.436	0.459	0.439	0.436	0.462	0.456	0.612	-	0.944	0.959	0.371	0.358	0.358	0.372	0.357	0.369	0.354	0.358	0.37	0.369	0.373	0.358	0.356	0.346	0.344	0.347	0.34	0.347	0.347	0.348	0.36	0.337	0.336	0.339	0.334
18	EHDV-5	AUS1977/01_CSIRO_157	0.463	0.462	0.46	0.465	0.465	0.458	0.464	0.459	0.433	0.439	0.454	0.442	0.438	0.456	0.452	0.609	0.925	-	0.946	0.363	0.353	0.353	0.365	0.352	0.363	0.349	0.353	0.362	0.365	0.366	0.353	0.35	0.347	0.345	0.348	0.342	0.348	0.348	0.349	0.358	0.341	0.34	0.343	0.33
19	EHDV-5	ON-11/E/16	0.467	0.463	0.464	0.466	0.47	0.464	0.47	0.461	0.431	0.434	0.455	0.436	0.436	0.459	0.452	0.609	0.928	0.891	-	0.37	0.359	0.358	0.371	0.357	0.369	0.355	0.358	0.369	0.371	0.372	0.358	0.357	0.35	0.348	0.351	0.341	0.35	0.351	0.352	0.364	0.343	0.342	0.345	0.33
20	EHDV-6	MS23C056*	0.473	0.471	0.477	0.479	0.482	0.476	0.48	0.472	0.454	0.464	0.461	0.459	0.455	0.461	0.462	0.465	0.467	0.463	0.464	-	0.758	0.762	0.936	0.761	0.921	0.755	0.76	0.989	0.925	0.938	0.762	0.759	0.326	0.337	0.325	0.325	0.33	0.329	0.329	0.712	0.329	0.33	0.333	0.34
21	EHDV-6	BAR1983/01_318	0.465	0.47	0.467	0.471	0.471	0.468	0.47	0.466	0.445	0.452	0.453	0.442	0.439	0.454	0.455	0.458	0.474	0.467	0.468	0.717	-	0.989	0.767	0.988	0.762	0.987	0.987	0.757	0.763	0.767	0.989	0.981	0.321	0.323	0.322	0.309	0.324	0.324	0.322	0.72	0.315	0.314	0.317	0.338
22	EHDV-6	EHDV-6/ALG2006/02	0.462	0.469	0.465	0.471	0.471	0.469	0.471	0.465	0.447	0.453	0.455	0.445	0.44	0.456	0.458	0.462	0.475	0.471	0.467	0.718	0.967	-	0.771	0.99	0.766	0.983	0.997	0.761	0.767	0.771	1	0.981	0.321	0.323	0.322	0.309	0.324	0.324	0.322	0.72	0.315	0.314	0.317	0.336
23	EHDV-6	AUS1981/07_CSIRO_753	0.468	0.469	0.469	0.477	0.473	0.476	0.481	0.469	0.438	0.449	0.455	0.442	0.439	0.451	0.45	0.457	0.471	0.465	0.469	0.894	0.721	0.721	-	0.77	0.969	0.767	0.769	0.935	0.97	0.979	0.771	0.766	0.327	0.336	0.326	0.325	0.329	0.328	0.329	0.708	0.316	0.317	0.32	0.345
24	EHDV-6	EHDV6/09.01	0.462	0.468	0.465	0.473	0.471	0.468	0.471	0.463	0.447	0.455	0.457	0.445	0.44	0.457	0.458	0.462	0.478	0.473	0.47	0.718	0.966	0.972	0.723	-	0.765	0.983	0.988	0.76	0.766	0.77	0.99	0.98	0.32	0.322	0.321	0.308	0.323	0.323	0.321	0.72	0.314	0.313	0.316	0.337
25	EHDV-6	EHDV6/Guadeloupe/5124	0.468	0.469	0.468	0.475	0.473	0.474	0.48	0.468	0.437	0.448	0.455	0.441	0.438	0.452	0.449	0.456	0.471	0.463	0.469	0.884	0.722	0.722	0.97	0.722	-	0.762	0.764	0.919	0.953	0.971	0.766	0.761	0.327	0.333	0.326	0.324	0.329	0.328	0.328	0.705	0.315	0.314	0.319	0.345
26	EHDV-6	M44/96	0.46	0.47	0.465	0.472	0.471	0.465	0.467	0.459	0.45	0.453	0.457	0.447	0.443	0.454	0.457	0.46	0.475	0.469	0.471	0.718	0.971	0.961	0.72	0.96	0.72	-	0.981	0.756	0.763	0.767	0.983	0.976	0.318	0.322	0.319	0.308	0.321	0.321	0.319	0.716	0.313	0.312	0.315	0.332
27	EHDV-6	EHDV-6/MOR2006/05	0.462	0.468	0.465	0.471	0.47	0.469	0.471	0.464	0.447	0.453	0.455	0.446	0.44	0.455	0.457	0.463	0.475	0.47	0.467	0.717	0.966	0.998	0.721	0.971	0.721	0.96	-	0.759	0.765	0.769	0.997	0.979	0.321	0.323	0.322	0.309	0.324	0.324	0.322	0.719	0.315	0.314	0.317	0.336
28	EHDV-6	ON-3/E/14	0.472	0.471	0.476	0.479	0.48	0.475	0.48	0.471	0.453	0.462	0.464	0.458	0.454	0.461	0.461	0.467	0.466	0.46	0.463	0.983	0.716	0.716	0.894	0.717	0.883	0.717	0.716	-	0.923	0.936	0.761	0.758	0.328	0.339	0.327	0.327	0.332	0.331	0.331	0.71	0.328	0.329	0.332	0.338
29	EHDV-6	OV208_USA	0.467	0.469	0.47	0.476	0.475	0.473	0.479	0.469	0.438	0.451	0.454	0.443	0.44	0.448	0.447	0.456	0.474	0.468	0.475	0.887	0.719	0.721	0.968	0.723	0.96	0.72	0.72	0.886	-	0.966	0.767	0.761	0.328	0.336	0.327	0.328	0.33	0.329	0.33	0.707	0.318	0.319	0.322	0.346
30	EHDV-6	Trinidad/EHDV-6/2013	0.472	0.47	0.471	0.476	0.476	0.473	0.48	0.472	0.437	0.449	0.455	0.441	0.438	0.449	0.448	0.459	0.473	0.466	0.471	0.889	0.723	0.723	0.97	0.724	0.971	0.722	0.722	0.888	0.96	-	0.771	0.766	0.325	0.334	0.324	0.326	0.327	0.326	0.327	0.713	0.319	0.32	0.323	0.342
31	EHDV-6	Tunisia_2577	0.462	0.468	0.465	0.471	0.47	0.469	0.471	0.465	0.447	0.453	0.455	0.445	0.44	0.455	0.457	0.462	0.475	0.471	0.468	0.718	0.967	0.999	0.721	0.971	0.722	0.961	0.998	0.716	0.721	0.723	-	0.981	0.321	0.323	0.322	0.309	0.324	0.324	0.322	0.72	0.315	0.314	0.317	0.336
32	EHDV-6	EHVD-6/ISR-4487/15	0.46	0.47	0.464	0.473	0.47	0.469	0.471	0.46	0.447	0.451	0.457	0.446	0.442	0.456	0.455	0.461	0.475	0.47	0.47	0.715	0.96	0.963	0.719	0.96	0.721	0.956	0.962	0.713	0.719	0.721	0.963	-	0.319	0.32	0.32	0.309	0.322	0.323	0.321	0.722	0.312	0.311	0.314	0.337
33	EHDV-7	JH24C130*	0.461	0.46	0.461	0.46	0.462	0.458	0.454	0.46	0.675	0.679	0.697	0.677	0.677	0.698	0.697	0.447	0.453	0.453	0.452	0.452	0.44	0.444	0.447	0.445	0.447	0.44	0.444	0.451	0.447	0.449	0.444	0.438	-	0.938	0.993	0.796	0.986	0.978	0.976	0.316	0.654	0.652	0.655	0.322
34	EHDV-7	AUS1981/06_CSIRO_775	0.451	0.459	0.453	0.457	0.455	0.454	0.455	0.452	0.673	0.677	0.699	0.679	0.678	0.7	0.694	0.441	0.455	0.449	0.451	0.459	0.447	0.45	0.452	0.447	0.45	0.444	0.45	0.459	0.45	0.451	0.45	0.441	0.904	-	0.934	0.792	0.946	0.942	0.942	0.321	0.647	0.646	0.649	0.316
35	EHDV-7	FO-1/E/16	0.46	0.46	0.461	0.46	0.463	0.459	0.455	0.459	0.675	0.68	0.695	0.677	0.678	0.695	0.694	0.446	0.453	0.452	0.452	0.45	0.441	0.444	0.445	0.445	0.446	0.441	0.445	0.45	0.445	0.447	0.444	0.439	0.992	0.902	-	0.791	0.981	0.973	0.971	0.316	0.652	0.65	0.653	0.323
36	EHDV-7	ISR2006/04	0.47	0.47	0.458	0.461	0.46	0.466	0.467	0.469	0.678	0.685	0.701	0.681	0.683	0.703	0.704	0.447	0.453	0.45	0.449	0.461	0.452	0.455	0.449	0.453	0.451	0.453	0.454	0.463	0.453	0.454	0.455	0.452	0.745	0.748	0.744	-	0.793	0.794	0.793	0.317	0.672	0.669	0.673	0.318
37	EHDV-7	KSB-14/E/97	0.455	0.459	0.458	0.459	0.46	0.456	0.454	0.456	0.675	0.682	0.698	0.681	0.68	0.698	0.696	0.443	0.455	0.453	0.453	0.452	0.441	0.446	0.446	0.446	0.446	0.442	0.447	0.451	0.446	0.448	0.446	0.44	0.977	0.908	0.975	0.746	-	0.985	0.983	0.317	0.653	0.651	0.654	0.321
38	EHDV-7	YN09-04	0.456	0.458	0.46	0.46	0.461	0.456	0.453	0.456	0.669	0.676	0.696	0.674	0.671	0.698	0.694	0.443	0.452	0.453	0.452	0.452	0.442	0.446	0.448	0.445	0.447	0.441	0.446	0.452	0.446	0.448	0.445	0.44	0.962	0.909	0.959	0.742	0.971	-	0.995	0.315	0.655	0.653	0.654	0.323
39	EHDV-7	YNV/03-2	0.458	0.461	0.463	0.462	0.463	0.46	0.456	0.457	0.669	0.676	0.698	0.675	0.673	0.7	0.697	0.442	0.453	0.452	0.452	0.451	0.441	0.445	0.449	0.445	0.449	0.44	0.446	0.452	0.447	0.449	0.445	0.439	0.959	0.908	0.957	0.744	0.968	0.991	-	0.315	0.654	0.653	0.653	0.325
40	EHDV-8	AUS1982/06_CPR_3961A	0.468	0.457	0.467	0.465	0.465	0.459	0.464	0.471	0.446	0.451	0.443	0.445	0.444	0.446	0.441	0.459	0.457	0.459	0.466	0.682	0.699	0.702	0.682	0.698	0.679	0.7	0.701	0.677	0.68	0.684	0.702	0.702	0.454	0.454	0.454	0.447	0.45	0.449	0.451	-	0.322	0.32	0.321	0.337
41	EHDV-10	JC13C644	0.465	0.465	0.464	0.478	0.471	0.465	0.471	0.465	0.659	0.673	0.683	0.671	0.669	0.682	0.685	0.449	0.447	0.453	0.445	0.461	0.457	0.457	0.453	0.457	0.451	0.454	0.456	0.461	0.453	0.455	0.457	0.457	0.662	0.663	0.663	0.671	0.664	0.665	0.665	0.452	-	0.992	0.981	0.321
42	EHDV-10	JC13C673	0.464	0.466	0.464	0.478	0.47	0.465	0.471	0.465	0.659	0.674	0.682	0.67	0.669	0.681	0.684	0.449	0.446	0.452	0.445	0.463	0.457	0.456	0.454	0.457	0.451	0.454	0.456	0.463	0.454	0.455	0.457	0.457	0.662	0.662	0.663	0.669	0.663	0.664	0.664	0.452	0.995	-	0.98	0.322
43	EHDV-10	ON-4/B/98	0.462	0.466	0.461	0.479	0.468	0.463	0.47	0.463	0.662	0.675	0.681	0.669	0.668	0.682	0.684	0.45	0.448	0.451	0.446	0.46	0.456	0.456	0.452	0.455	0.452	0.454	0.456	0.46	0.453	0.453	0.456	0.456	0.666	0.664	0.668	0.672	0.667	0.668	0.669	0.448	0.976	0.975	-	0.319
44	EHDV-X	YNDH/V079/2018	0.496	0.502	0.49	0.501	0.492	0.499	0.501	0.496	0.441	0.454	0.453	0.444	0.445	0.451	0.452	0.446	0.451	0.445	0.448	0.467	0.467	0.467	0.463	0.468	0.461	0.466	0.467	0.465	0.465	0.463	0.467	0.467	0.453	0.446	0.452	0.449	0.456	0.458	0.459	0.464	0.45	0.449	0.448	-
* The three strains isolated in this study.
