# Supplementary material for: Isolation of four serotypes of epizootic hemorrhagic disease virus from Culicoides spp. and their associated infections in cattle in Yunnan, China
Source: mSphere. 2025 Jul 31;10(8):e00274-25. doi: 10.1128/msphere.00274-25 (PMC12379597; doi:10.1128/msphere.00274-25)
Supplement: Table S6 — Matrix of Seg-6/VP5 pairwise identity percentages of nucleotides and amino acids between different strains of EHDV. [file msphere.00274-25-s0007.xlsx]

## Sheet: Sheet1
Table S6 Matrix of Seg-6&VP5 pairwise identity percentages of nucleotide (lower left) and amino acid (upper right) between different strains of EHDV.
Serial Number	Serotype	Strains	1	2	3	4	5	6	7	8	9	10	11	12	13	14	15	16	17	18	19	20	21	22	23	24	25	26	27	28	29	30	31	32	33	34
1	EHDV-1	JH24C022*	-	0.956	0.962	1	0.952	1	0.673	0.683	0.681	0.677	0.679	0.628	0.634	0.636	0.638	0.654	0.65	0.652	0.65	0.654	0.652	0.652	0.652	0.677	0.679	0.675	0.673	0.679	0.675	0.675	0.652	0.671	0.671	0.671
2	EHDV-1	EHD1/USA1972/72-72B	0.809	-	0.99	0.956	0.996	0.956	0.679	0.683	0.681	0.683	0.685	0.632	0.632	0.634	0.636	0.66	0.66	0.658	0.656	0.66	0.658	0.662	0.662	0.683	0.685	0.681	0.679	0.685	0.681	0.681	0.658	0.675	0.675	0.675
3	EHDV-1	IbAr22619	0.808	0.902	-	0.962	0.986	0.962	0.677	0.681	0.679	0.681	0.683	0.63	0.636	0.638	0.64	0.662	0.66	0.66	0.658	0.662	0.66	0.662	0.662	0.681	0.683	0.679	0.677	0.683	0.679	0.679	0.66	0.673	0.673	0.673
4	EHDV-1	ON-6/E/10	0.983	0.809	0.809	-	0.952	1	0.673	0.683	0.681	0.677	0.679	0.628	0.634	0.636	0.638	0.654	0.65	0.652	0.65	0.654	0.652	0.652	0.652	0.677	0.679	0.675	0.673	0.679	0.675	0.675	0.652	0.671	0.671	0.671
5	EHDV-1	OV202	0.797	0.965	0.895	0.799	-	0.952	0.677	0.681	0.679	0.681	0.683	0.63	0.63	0.632	0.634	0.658	0.658	0.656	0.654	0.658	0.656	0.66	0.66	0.681	0.683	0.679	0.677	0.683	0.679	0.679	0.656	0.673	0.673	0.673
6	EHDV-1	YNV/KM3	0.984	0.811	0.811	0.988	0.802	-	0.673	0.683	0.681	0.677	0.679	0.628	0.634	0.636	0.638	0.654	0.65	0.652	0.65	0.654	0.652	0.652	0.652	0.677	0.679	0.675	0.673	0.679	0.675	0.675	0.652	0.671	0.671	0.671
7	EHDV-2_	AUS1979/01_CSIRO_439	0.65	0.662	0.639	0.649	0.662	0.646	-	0.927	0.931	0.986	0.988	0.615	0.615	0.613	0.621	0.781	0.783	0.772	0.772	0.777	0.779	0.785	0.785	0.981	0.988	0.979	0.963	0.981	0.982	0.982	0.777	0.918	0.916	0.916
8	EHDV-2_	CAN1962/01_Alberta	0.645	0.66	0.645	0.643	0.657	0.647	0.794	-	0.992	0.937	0.931	0.626	0.626	0.625	0.632	0.772	0.774	0.76	0.762	0.768	0.77	0.776	0.776	0.929	0.931	0.931	0.933	0.933	0.931	0.931	0.772	0.954	0.952	0.954
9	EHDV-2_	CC_126-00	0.646	0.661	0.648	0.646	0.657	0.651	0.79	0.97	-	0.941	0.935	0.623	0.623	0.621	0.628	0.768	0.774	0.757	0.759	0.764	0.766	0.776	0.776	0.933	0.935	0.935	0.937	0.937	0.935	0.935	0.768	0.958	0.956	0.958
10	EHDV-2_	Ibaraki_BK13	0.655	0.662	0.65	0.652	0.661	0.653	0.938	0.802	0.799	-	0.994	0.615	0.613	0.611	0.619	0.787	0.787	0.777	0.777	0.783	0.785	0.789	0.789	0.988	0.99	0.986	0.975	0.988	0.99	0.99	0.783	0.929	0.927	0.927
11	EHDV-2_	KS-8/E/13	0.662	0.664	0.658	0.661	0.661	0.66	0.928	0.803	0.801	0.966	-	0.617	0.617	0.615	0.623	0.783	0.785	0.774	0.774	0.779	0.781	0.787	0.787	0.984	0.992	0.982	0.971	0.984	0.986	0.986	0.779	0.925	0.924	0.924
12	EHDV-2_	NIG1968/01_IbAr_33853	0.618	0.627	0.623	0.62	0.63	0.62	0.614	0.625	0.625	0.614	0.62	-	0.884	0.88	0.888	0.634	0.632	0.63	0.634	0.634	0.632	0.634	0.634	0.615	0.617	0.617	0.621	0.617	0.615	0.615	0.63	0.625	0.625	0.625
13	EHDV-5	SZ23C107*	0.628	0.625	0.64	0.633	0.628	0.632	0.62	0.615	0.616	0.618	0.618	0.741	-	0.992	0.99	0.647	0.643	0.645	0.645	0.647	0.645	0.645	0.645	0.613	0.617	0.615	0.617	0.611	0.617	0.617	0.643	0.623	0.623	0.623
14	EHDV-5	AUS1977/01_CSIRO_157	0.63	0.632	0.643	0.636	0.634	0.635	0.618	0.623	0.621	0.623	0.62	0.751	0.937	-	0.986	0.643	0.64	0.642	0.642	0.643	0.642	0.642	0.642	0.611	0.615	0.613	0.615	0.609	0.615	0.615	0.64	0.621	0.621	0.621
15	EHDV-5	ON-11/E/16	0.631	0.635	0.634	0.636	0.632	0.635	0.621	0.63	0.629	0.619	0.621	0.75	0.926	0.926	-	0.647	0.645	0.645	0.645	0.647	0.645	0.647	0.647	0.619	0.623	0.621	0.623	0.617	0.619	0.619	0.645	0.628	0.628	0.628
16	EHDV-6	MS23C056*	0.645	0.643	0.644	0.65	0.64	0.65	0.698	0.687	0.686	0.697	0.705	0.632	0.624	0.621	0.62	-	0.963	0.979	0.979	0.986	0.998	0.963	0.963	0.789	0.785	0.787	0.783	0.787	0.785	0.785	0.984	0.776	0.774	0.776
17	EHDV-6	BAR1983/01_318	0.643	0.643	0.648	0.644	0.64	0.643	0.688	0.691	0.696	0.691	0.701	0.633	0.626	0.625	0.628	0.799	-	0.946	0.944	0.95	0.962	0.996	0.996	0.793	0.787	0.791	0.791	0.791	0.789	0.789	0.958	0.781	0.779	0.781
18	EHDV-6	AUS1981/07_CSIRO_753	0.631	0.643	0.632	0.632	0.64	0.633	0.686	0.685	0.682	0.691	0.693	0.626	0.628	0.628	0.627	0.912	0.802	-	0.981	0.984	0.977	0.946	0.946	0.779	0.779	0.777	0.776	0.777	0.776	0.776	0.971	0.764	0.766	0.764
19	EHDV-6	OV208	0.637	0.639	0.631	0.639	0.635	0.64	0.686	0.687	0.684	0.693	0.696	0.632	0.627	0.628	0.625	0.909	0.803	0.979	-	0.984	0.977	0.944	0.944	0.779	0.779	0.777	0.777	0.777	0.776	0.776	0.967	0.77	0.772	0.77
20	EHDV-6	Trinidad/EHDV-6/2013	0.635	0.643	0.635	0.636	0.64	0.638	0.688	0.686	0.683	0.694	0.698	0.634	0.63	0.628	0.625	0.91	0.803	0.975	0.969	-	0.984	0.95	0.95	0.785	0.781	0.783	0.781	0.783	0.781	0.781	0.975	0.772	0.77	0.772
21	EHDV-6	ON-3/E/14	0.641	0.645	0.64	0.647	0.642	0.645	0.695	0.685	0.683	0.694	0.703	0.633	0.623	0.623	0.621	0.981	0.799	0.906	0.904	0.904	-	0.962	0.962	0.787	0.783	0.785	0.781	0.785	0.783	0.783	0.982	0.774	0.772	0.774
22	EHDV-6	Tunisia_2577	0.643	0.646	0.65	0.642	0.644	0.643	0.695	0.694	0.698	0.691	0.703	0.633	0.626	0.626	0.621	0.799	0.96	0.797	0.804	0.801	0.795	-	1	0.795	0.789	0.793	0.793	0.793	0.791	0.791	0.958	0.783	0.781	0.783
23	EHDV-6	M44/96	0.638	0.645	0.652	0.639	0.642	0.641	0.689	0.693	0.696	0.691	0.702	0.631	0.625	0.625	0.623	0.801	0.964	0.801	0.804	0.799	0.8	0.972	-	0.795	0.789	0.793	0.793	0.793	0.791	0.791	0.958	0.783	0.781	0.783
24	EHDV-7	JH24C130*	0.653	0.65	0.643	0.652	0.652	0.651	0.925	0.782	0.779	0.923	0.916	0.62	0.615	0.619	0.62	0.707	0.701	0.707	0.705	0.703	0.703	0.701	0.699	-	0.984	0.998	0.973	0.996	0.99	0.99	0.785	0.925	0.924	0.924
25	EHDV-7	AUS1981/06_CSIRO_775	0.652	0.659	0.641	0.65	0.656	0.65	0.95	0.789	0.784	0.94	0.929	0.613	0.616	0.618	0.621	0.701	0.69	0.691	0.694	0.691	0.702	0.691	0.69	0.921	-	0.982	0.967	0.984	0.986	0.986	0.781	0.922	0.924	0.92
26	EHDV-7	FO-1/E/16	0.652	0.65	0.645	0.65	0.652	0.65	0.924	0.782	0.779	0.921	0.914	0.621	0.614	0.62	0.62	0.705	0.7	0.708	0.707	0.705	0.702	0.7	0.698	0.993	0.922	-	0.971	0.994	0.988	0.988	0.783	0.924	0.922	0.922
27	EHDV-7	ISR2006/04	0.647	0.653	0.647	0.65	0.653	0.65	0.818	0.78	0.782	0.818	0.816	0.613	0.604	0.609	0.611	0.696	0.696	0.69	0.69	0.691	0.696	0.702	0.704	0.815	0.819	0.815	-	0.971	0.969	0.969	0.779	0.937	0.935	0.935
28	EHDV-7	KSB-14/E/97	0.649	0.655	0.647	0.648	0.657	0.647	0.931	0.785	0.78	0.93	0.919	0.62	0.614	0.617	0.616	0.703	0.7	0.705	0.704	0.703	0.699	0.7	0.7	0.977	0.93	0.979	0.818	-	0.99	0.99	0.783	0.925	0.924	0.924
29	EHDV-7	YN09-04	0.648	0.651	0.645	0.647	0.65	0.646	0.934	0.792	0.791	0.929	0.918	0.617	0.619	0.621	0.618	0.705	0.696	0.705	0.705	0.703	0.701	0.696	0.696	0.961	0.926	0.964	0.813	0.973	-	1	0.781	0.924	0.922	0.922
30	EHDV-7	YNV/03-2	0.644	0.649	0.642	0.644	0.648	0.643	0.929	0.789	0.788	0.924	0.912	0.618	0.618	0.621	0.617	0.703	0.695	0.7	0.7	0.698	0.7	0.693	0.693	0.96	0.922	0.96	0.812	0.97	0.992	-	0.781	0.924	0.922	0.922
31	EHDV-8	AUS1982/06_CPR_3961A	0.646	0.642	0.643	0.647	0.647	0.65	0.698	0.687	0.688	0.699	0.698	0.628	0.62	0.62	0.623	0.869	0.787	0.866	0.867	0.866	0.86	0.784	0.789	0.705	0.697	0.705	0.686	0.703	0.705	0.705	-	0.776	0.774	0.776
32	EHDV-10	JC13C644	0.657	0.643	0.648	0.657	0.645	0.655	0.789	0.789	0.786	0.787	0.789	0.611	0.603	0.606	0.611	0.687	0.698	0.681	0.681	0.677	0.682	0.693	0.7	0.795	0.792	0.792	0.801	0.799	0.792	0.794	0.695	-	0.998	0.998
33	EHDV-10	JC13C673	0.657	0.641	0.647	0.657	0.643	0.655	0.787	0.788	0.785	0.787	0.788	0.611	0.604	0.608	0.611	0.687	0.696	0.682	0.682	0.677	0.682	0.691	0.698	0.793	0.791	0.791	0.802	0.797	0.792	0.792	0.695	0.998	-	0.996
34	EHDV-10	ON-4/B/98	0.657	0.646	0.649	0.657	0.644	0.655	0.784	0.793	0.791	0.789	0.791	0.609	0.603	0.605	0.61	0.689	0.696	0.681	0.683	0.675	0.684	0.69	0.7	0.791	0.791	0.789	0.8	0.797	0.789	0.789	0.695	0.985	0.984	-
* The three strains isolated in this study.
